# Supplementary material for: International Cardiovascular Development, Anatomy, and Regeneration (ICDAR) Community Meeting: Prague 2024
Source: J Cardiovasc Dev Dis. 2024 Dec 4;11(12):390. doi: 10.3390/jcdd11120390 (PMC11678715; doi:10.3390/jcdd11120390)
Supplement: Supplementary file 1 [file jcdd-11-00390-s001.zip]

Archive with 1 entries (1 files):
- jcdd-3336872-supplementary.pdf
